# Supplementary material for: A RING-Type E3 Ubiquitin Ligase, OsGW2, Controls Chlorophyll Content and Dark-Induced Senescence in Rice
Source: Int J Mol Sci. 2020 Mar 2;21(5):1704. doi: 10.3390/ijms21051704 (PMC7084548; doi:10.3390/ijms21051704)
Supplement: Supplementary file 1 [file ijms-21-01704-s001.zip]

Archive with 2 entries (2 files):
- Supplementary_figures-rev.pdf
- Supplementary_table.xlsx
